# Supplementary material for: Provisioning Australian Seed Carrot Agroecosystems with Non-Floral Habitat Provides Oviposition Sites for Crop-Pollinating Diptera
Source: Insects. 2023 May 4;14(5):439. doi: 10.3390/insects14050439 (PMC10231055; doi:10.3390/insects14050439)
Supplement: Supplementary file 1 [file insects-14-00439-s001.zip]

Archive with 1 entries (1 files):
- insects-2371798-supplementary.pdf
